# Supplementary material for: Revealing Genome-Based Biosynthetic Potential of Streptomyces sp. BR123 Isolated from Sunflower Rhizosphere with Broad Spectrum Antimicrobial Activity
Source: Antibiotics (Basel). 2022 Aug 4;11(8):1057. doi: 10.3390/antibiotics11081057 (PMC9405382; doi:10.3390/antibiotics11081057)
Supplement: Supplementary file 1 [file antibiotics-11-01057-s001.zip]

Archive with 1 entries (1 files):
- antibiotics-1823231-supplementary.pdf
